# Supplementary material for: Demographic and genetic viability of a medium-sized ground-dwelling mammal in a fire prone, rapidly urbanizing landscape
Source: PLoS One. 2018 Feb 14;13(2):e0191190. doi: 10.1371/journal.pone.0191190 (PMC5812552; doi:10.1371/journal.pone.0191190)
Supplement: S1 File — (XLSX) [file pone.0191190.s005.xlsx]

## Sheet: Roe_Autumn2012
Date	Trap No	Site	E	N	Species	N/R/RT	Total Weight	Bag Weight	Nett Weight	Sex	Microchip	Eartag1	Eartag2	DNA #	Pouch	PY DNA #	Pes	Head L	Head W	Snout-Vent	Tail
2012-06-05	51	Roe Highway	391553	6449036	Quenda	N	1080	300	780	M	718A0FD	AS3614	AS3615	210			60.2	78.2
2012-06-05	11	Roe Highway	391630	6449485	Quenda	N	2175	300	1875	M	6C7CB4C	AS3602	AS3608	211			68.7	95.8
2012-06-05	3	Roe Highway	391544	6449607	Quenda	N	1250	300	950	F	714AE3D	AS3621	UWA1006	212	3PY 5MM CR 2 ELONGATED TEATS		59.3	91.8
2012-06-05	1	Roe Highway	391475	6449627	Quenda	N	1400	300	1100	F	718D1AC	UWA1035	UWA1036	213	No PY		62.5	86.6
2012-06-05	23	Roe Highway	391467	6449516	Quenda	N	1250	300	950	M	718B494	UWA1023	UWA1024	214			61.5	84.3
2012-06-05	35	Roe Highway	391588	6449228	Quenda	N	1570	300	1270	M	6C872A8	UWA1022	UWA1021	215			62.6	79.6
2012-06-05	37	Roe Highway	391589	6449280	Quenda	N	1230	300	930	F	6C8402E	UWA1019	UWA1020	216	2F 1M 35MM CR	236, 237, 364	59.3	83.1
2012-06-06	14	Roe Highway	391630	6449431	Quenda	N	1030	190	840	F	6C8559D	UWA1011	UWA1012	217	2F 25MM CR	239,40	55.9	84.7
2012-06-06	11	Roe Highway	391630	6449485	Quenda	N	2280	200	2080	M	6C7C45D	UWA1009	UWA1010	218			71.8	95.6
2012-06-06	10	Roe Highway	391587	6449460	Quenda	N	1720	210	1510	M	6C85175	UWA1007	UWA1008	219			57.4	94.1
2012-06-06	2	Roe Highway	391515	6449648	Quenda	N	1080	220	860	F	718CBDB	UWA1000	UWA1001	220	1F 20MM CR	362	58.4	82.9
2012-06-06	1	Roe Highway	391475	6449627	Quenda	N	1270	225	1045	F	714C29A	UWA1002	UWA1003	221	2F 15MM CR	363	60	88
2012-06-06	5	Roe Highway	391542	6449545	Quenda	N	1590	240	1350	M	6C7CBE0	UWA1004	UWA1005	222			65.3	87.2
2012-06-07	19	Roe Highway	391759	6449350	Quenda	N	970	320	650	M	714A280	UWA1025	UWA1026	223			52.5	78.8
2012-06-07	17	Roe Highway	391744	6449408	Quenda	N	960	325	635	F	6C7C369	UWA1027	UWA1028	224			56.1	77.6
2012-06-07	16	Roe Highway	391703	6449431	Quenda	N	1020	335	685	F	6E6FF2A	UWA1029	UWA1030	225	INVERTED TEATS		51.6	80.8
2012-06-07	11	Roe Highway	391630	6449485	Quenda	N	1190	335	855	F	6C86920	UWA1033	UWA1034	226	2 ELONGATED TEATS		57.6	78.1
2012-06-07	32	Roe Highway	391462	6449306	Quenda	N	1050	360	690	F	6C7E560	UWA1037	UWA1038	227	No PY		52.5	82.8
2012-06-07	34	Roe Highway	391548	6449260	Quenda	N	840	375	465	F	6C7F140	UWA1039	UWA1040	228	INVERTED TEATS		51.4	69.3
2012-06-08	14	Roe Highway	391630	6449431	Quenda	N	1930	400	1530	M	6C8540D	UWA1041	UW1042	229			66.1	93.6
2012-06-08	12	Roe Highway	391663	6449508	Quenda	N	390	250	140	F	6C856B5	UWA1043	UWA1044	230			41.9	52.2
2012-06-06	16	Roe Highway	391703	6449431	Quenda	N			0	M	6C85ED8			231
2012-06-06	16	Roe Highway	391703	6449431	Quenda	N			0	M	6C85D87			232
2012-06-06	19	Roe Highway	391759	6449350	Quenda	N	860	300	560	F	7202557	UWA1015	UWA1016	355	No PY		52.6	75.2
2012-06-05	2	Roe Highway	391515	6449648	Quenda	N	1320	300	1020	M	6C83F60			356			63.9	82.9
2012-06-06	67	Roe Highway	391778	6449070	Quenda	N	1025	300	725	M	718DF75	UWA1017	UWA1018	357			60.8	84.5
2012-06-05	12	Roe Highway	391663	6449508	Quenda	N	1200	300	900	F	6C856B8	AS3605	AS3606	358	2F 1M 40MM CR	360, 361, 365	57.5	85.1
2012-06-07	13	Roe Highway	391670	6449461	Quenda	N	1160	335	825	M	6C7E90A	UWA1031	UWA1032	359			58.5	82.3
2012-06-05	6	Roe Highway	391579	6449573	Quenda	N	880	300	580	F	71FC354	AS3607	AS3620		No PY		54.6
2012-06-06	16	Roe Highway	391703	6449431	Quenda	N	1040	300	740	F	718EE43	UWA1013	UWA1014		2M FURRED		51.6
2012-06-05	19	Roe Highway	391759	6449350	Quenda	N	1570	300	1270	M	6C7EABF	AS3616	AS3617				66.6	93.5
2012-06-05	39	Roe Highway	391496	6449340	Quenda	N	1000	300	700
2012-06-07	2	Roe Highway	391515	6449648	Quenda	RT			0	M	6C7CB4C			Y
2012-06-08	2	Roe Highway	391515	6449648	Quenda	RT			0	F	6C856B8	AS3605	AS3606	Y	2F 1M 30MM CR	X3
2012-06-07	1	Roe Highway	391475	6449627	Quenda	RT			0	M	6C7CBE0
2012-06-08	1	Roe Highway	391475	6449627	Quenda	RT			0	M	6C83F60	UWA1045	UWA1046
2012-06-06	3	Roe Highway	391544	6449607	Quenda	RT			0	F	714AE3D
2012-06-07	4	Roe Highway	391503	6449581	Quenda	RT			0	F	718D1AC
2012-06-08	4	Roe Highway	391503	6449581	Quenda	RT				M	6C7C45D	UWA1009	UWA1010
2012-06-07	9	Roe Highway	391560	6449494	Quenda	RT			0	F	714C29A
2012-06-08	11	Roe Highway	391630	6449485	Quenda	RT			0		714C29A	UWA1002	UWA1003
2012-06-07	15	Roe Highway	391671	6449400	Quenda	RT			0	F	6C8559D
2012-06-08	15	Roe Highway	391671	6449400	Quenda	RT			0		718EE43	UWA1013	UWA1014
2012-06-08	16	Roe Highway	391703	6449431	Quenda	RT			0		6C8559D
2012-06-08	18	Roe Highway	391712	6449371	Quenda	RT			0		718B494	UWA1023	UWA1024
2012-06-08	19	Roe Highway	391759	6449350	Quenda	RT			0		6E6FF2A	UWA1029	UWA1030
2012-06-08	20	Roe Highway	391789	6449389	Quenda	RT			0		6C7C369	UWA1027	UWA1028
2012-06-06	22	Roe Highway	391499	6449480	Quenda	RT			0	M	718B494
2012-06-06	23	Roe Highway	391467	6449516	Quenda	RT			0	M	6C85175	UWA1007	UWA1008
41067	25	Roe Highway	391445	6449557	Quenda	RT			0	M	6C85175
41066	31	Roe Highway	391456	6449259	Quenda	RT			0	M	6C872A8
41068	32	Roe Highway	391462	6449306	Quenda	RT				M	6C872A8	UWA1021	UWA1022
41066	36	Roe Highway	391632	6449246	Quenda	RT			0	F	6C8402E					2X
41067	42	Roe Highway	391586	6449327	Quenda	RT			0	M	6C872A8
41067	45	Roe Highway	391483	6449036	Quenda	RT			0	M	718A0FD	AS3614	AS3615

## Sheet: Roe_Winter2012
Date	Trap No	Site	E	N	Species	N/R/RT	Total Weight	Bag Weight	Nett Weight	Sex	Microchip	Eartag1	Eartag2	DNA #	Pouch	PY DNA #	Pes	Head L	Head W	Snout-Vent	Tail
2012-08-30	3	Roe Highway	391544	6449607	Quenda	N	860	200		F	6C7C533	UWA1091	UWA1092	337	INV TEATS		53.8	64.5
2012-08-28	1	Roe Highway	391475	6449627	Quenda	N	1150	220		F	6C7E0F6	UWA1088	UWA1090	332	3 FURRED PY	333334335	57.8	84
2012-08-31	1	Roe Highway	391475	6449627	Quenda	N	1280	120		F	6C85ED6	UWA1095	UWA1096	336	3 15MM CR		61	82.6
2012-08-30	36	Roe Highway	391632	6449246	Quenda	N	1120	110		F	6C86956	UWA1093	UWA1094	338	2 PIGMENTED	339340	61.9
2012-08-30	9	Roe Highway	391560	6449494	Quenda	N				F	72D2150			347
2012-08-28	33	Roe Highway	391506	6449285	Quenda	N				F	72D2272			354
2012-08-28	1	Roe Highway	391475	6449627	Quenda	N				M	72D35EB			334
2012-08-30	36	Roe Highway	391632	6449246	Quenda	N				M	72D46D2			340
2012-08-28	7	Roe Highway	391627	6449546	Quenda	N				M	72D4855			345
2012-08-30	36	Roe Highway	391632	6449246	Quenda	N				F	72D4CBF			339
2012-08-30	9	Roe Highway	391560	6449494	Quenda	N				M	72D4CDC			348
2012-08-28	7	Roe Highway	391627	6449546	Quenda	N				M	72D53D0			341
2012-08-28	33	Roe Highway	391506	6449285	Quenda	N				M	72D59DE			353
2012-08-28	1	Roe Highway	391475	6449627	Quenda	N				M	72D5BE2			335
2012-08-28	7	Roe Highway	391627	6449546	Quenda	N				F	72D63DE			342
2012-08-28	7	Roe Highway	391627	6449546	Quenda	N				F	72D949A			344
2012-08-28	41	Roe Highway	391538	6449356	Quenda	N				M	72D9B5C			349
2012-08-28	41	Roe Highway	391538	6449356	Quenda	N				M	72DB5F6			350
2012-08-28	7	Roe Highway	391627	6449546	Quenda	N				M	72DC308			346
2012-08-28	1	Roe Highway	391475	6449627	Quenda	N				M	72DD336			333
2012-08-28	7	Roe Highway	391627	6449546	Quenda	N				M	72DD5B7			343
2012-08-29	17	Roe Highway	391744	6449408	Quenda	R	900	200		F	6C7C369	UWA1027	UWA1028		2 PY 15MM CR		54.6	83.2
2012-08-31	7	Roe Highway	391627	6449546	Quenda	R	2260	120		M	6C7C45D						78.2	98.4
2012-08-29	25	Roe Highway	391445	6449557	Quenda	R	1650	200		M	6C7CBE0	UWA1004	UWA1005				65.7	89.6
2012-08-28	41	Roe Highway	391538	6449356	Quenda	R	1200	200		F	6C7E560	UWA1038	UWA1037		2 FURRED PY	349350	51.3
2012-08-29	7	Roe Highway	391627	6449546	Quenda	R	1150	200		M	6C7E90A	UWA1031	UW1032				62.5
2012-08-28	16	Roe Highway	391703	6449431	Quenda	R	1600	200		M	6C7EABF	AS3616	AS3617				68.1
2012-08-28	33	Roe Highway	391506	6449285	Quenda	R	950	220		F	6C7F140	UWAA1039	UWA1040		1M 1F Furred	353354	53.8	73.5
2012-08-29	10	Roe Highway	391587	6449460	Quenda	R	1750	200		M	6C8540D	UWA1041	UWA1042				69.8	94
2012-08-28	9	Roe Highway	391560	6449494	Quenda	R	1300	220		F	6C8559D	UWA1011	UWA1012		2 VELVETTED	345346	55.4	80.1
2012-08-28	7	Roe Highway	391627	6449546	Quenda	R	1400	200		F	6C856B8	AS3605	AS3606		4 FURRED	341342343344	59.4	85.4
2012-08-31	2	Roe Highway	391515	6449648	Quenda	R	1100	120		F	6C86920	UWA1033	UWA1034		2 LACTATING TEATS		55.3	79.5
2012-08-29	19	Roe Highway	391759	6449350	Quenda	R	950	200		F	6E6FF2A	UWA1030	LOST		3 PY 15MM CR		53.1	72
2012-08-28	19	Roe Highway	391759	6449350	Quenda	R	900	200		M	714A280	UWA1025	UWA1026				57	80
2012-08-30	9	Roe Highway	391560	6449494	Quenda	R	1610	200		F	714C29A	UWA1002	UWA1003		2 VELVETED	347348	58.6
2012-08-31	51	Roe Highway	391553	6449036	Quenda	R	1360	120		M	718A0FD	AS3614	AS3615				64.2	83.5
2012-08-28	25	Roe Highway	391445	6449557	Quenda	R	1250	220		M	718B494	UWA1023	UWA1024				61.8	81.9
2012-08-31	4	Roe Highway	391503	6449581	Quenda	R	1330	120		F	718D1AC	UWA1035	UWA1036		CLEAN NO PY		58.8	92.3
2012-08-28	2	Roe Highway	391515	6449648	Quenda	R	900	220		F	71FC354	AS3620	AS3607		3PY 5MM CR		58.1	78.8
2012-08-31	20	Roe Highway	391789	6449389	Quenda	RT				F	6C7C369
2012-08-30	21	Roe Highway	391534	6449443	Quenda	RT				M	6C7CBE0
2012-08-29	33	Roe Highway	391506	6449285	Quenda	RT				F	6C7E560
2012-08-30	29	Roe Highway	391548	6449200	Quenda	RT				F	6C7E560
2012-08-31	38	Roe Highway	391544	6449310	Quenda	RT				F	6C7E560
2012-08-29	38	Roe Highway	391544	6449310	Quenda	RT				F	6C7F140
2012-08-30	30	Roe Highway	391506	6449230	Quenda	RT				F	6C7F140
2012-08-30	17	Roe Highway	391744	6449408	Quenda	RT				M	6C8540D
2012-08-31	15	Roe Highway	391671	6449400	Quenda	RT				F	6C856B8
2012-08-30	15	Roe Highway	391671	6449400	Quenda	RT				F	6E6FF2A
41152	17	Roe Highway	391744	6449408	Quenda	RT				F	6E6FF2A
41150	16	Roe Highway	391703	6449431	Quenda	RT				M	714A280
41151	18	Roe Highway	391712	6449371	Quenda	RT				M	714A280
41152	14	Roe Highway	391630	6449431	Quenda	RT				M	714A280
41150	22	Roe Highway	391499	6449480	Quenda	RT				M	718B494
41152	10	Roe Highway	391587	6449460	Quenda	RT				M	718B494
41151	7	Roe Highway	391627	6449546	Quenda	RT				F	71FC354

## Sheet: Roe_Spring2012
Date	Trap No	Site	E	N	Species	N/R/RT	Total Weight	Bag Weight	Nett Weight	Sex	Microchip	Eartag1	Eartag2	DNA #	Pouch	PY DNA #	Pes	Head L	Head W	Snout-Vent	Tail
2012-12-03	58	Roe Highway			Quenda	N	1320	280		F	6C7E054	UWA2027	UWA2043	416	2F 1M 50MM CR	422, 423, 424	58.5	77
2012-12-04	2	Roe Highway			Quenda	N	790	290		F	6C85629	UWA2000	UWA2001	417	INVERTED TEATS		52.5	71.5
2012-12-03	74	Roe Highway			Quenda	N	1330	280		M	6C8618A	UWA2028	UWA2029	418			62.6	84
2012-12-05	1	Roe Highway			Quenda	N	1300	280		M	718F7B8	UWA2002	UWA2003	419			63	86.2
2012-12-03	24	Roe Highway			Quenda	N	1180	280		M	71903C0			420			61	83
2012-12-05	28	Roe Highway			Quenda	N	400	280		F	71904C4			421			37.5	52
2012-12-06	20	Roe Highway			Quenda	N	650	300		M	71FBC70	UWA2004	UWA2005	435			46.8	67.1
2012-12-05	19	Roe Highway			Quenda	R	1090	280		F	6C7C369	UWA1028	UWA1029		3 REGRESSED TEAT		56.2	79.6
2012-12-04	1	Roe Highway			Quenda	R	2330	290		M	6C7C45D	LOST	LOST				69.9	98.6
2012-12-03	20	Roe Highway			Quenda	R	2220	280		M	6C7CB4C	AS3602	AS3608				68.6	94.4
2012-12-05	2	Roe Highway			Quenda	R	1200	280		F	6C7E0F6	UWA1088	UWA1090		3 40MM PY		58.2
2012-12-03	33	Roe Highway			Quenda	R	1100	280		F	6C7E560	UWA1037	UWA1038		4 PY 10MM CR		56.6	76.3
2012-12-03	32	Roe Highway			Quenda	R	900	280		F	6C7F140	UWA1039	UWA1040		3 PY 15MM CR		55.6
2012-12-03	2	Roe Highway			Quenda	R	1360	280		M	6C83F60	UWA1045	UWA1046				62.6	81
2012-12-03	7	Roe Highway			Quenda	R	1740	280		M	6C8540D	UWA1041	LOST				70.1	91.2
2012-12-06	10	Roe Highway			Quenda	R	1290	300		F	6C8559D	UWA1011	UWA1012		2 RERESSED TEATS		55	89.8
2012-12-05	11	Roe Highway			Quenda	R				F	6C856B8				2M FURRED PY	425, 426	59.5
2012-12-04	44	Roe Highway			Quenda	R	1200			F	6C86956	UWA1093	UWA1094		2 25MM CR		56.6	89.6
2012-12-05	37	Roe Highway			Quenda	R	1300			F	6C86956				2 30MM CR		57
2012-12-03	17	Roe Highway			Quenda	R	1080	280		F	6E6FF2A	UWA1030	LOST		3 FURRED	427, 428, 436	56	80
2012-12-03	18	Roe Highway			Quenda	R	1200	280		M	714A280	UWA1025	UWA1026				59.5	80.7
2012-12-03	5	Roe Highway			Quenda	R	1440	280		F	714AE3D	UWA1006			3 PY 25MM CR		60.7
2012-12-03	9	Roe Highway			Quenda	R	1420	280		F	714C29A	UWA1002	UWA1003		2M 1F 40MM CR	429, 430, 431	58.1	90.9
2012-12-03	23	Roe Highway			Quenda	R	1400	280		M	718B494	UWA1023	UWA1024				63
2012-12-03	4	Roe Highway			Quenda	R	1420	280		F	718D1AC	UWA1035	UWA1036		NO PY		63.2	87.2
2012-12-03	14	Roe Highway			Quenda	R	1100	280		F	718EE43	UWA1014	UWA1013		4 ELOGATED TEATS		57.4
2012-12-05	8	Roe Highway			Quenda	R	1160	280		F	71FC354				2F 1M FURRED	432, 433, 434	58.2
2012-12-06	11	Roe Highway			Quenda	R	850	300		F	72D2150				INVERTED TEATS		53.2
2012-12-03	39	Roe Highway			Quenda	R	760	280		F	72D2272				INVERTED TEATS		48.6	70.1
2012-12-03	15	Roe Highway			Quenda	R	690	280		M	72D4855						49.4	70.6
2012-12-03	27	Roe Highway			Quenda	R	820	280		F	72D4CBF				INVERTED TEATS		52	68.7
2012-12-03	26	Roe Highway			Quenda	R	800	280		F	72D59DE				INVERTED TEATS		51.9	71.5
2012-12-06	15	Roe Highway			Quenda	RT				F	6C7C369
2012-12-05	16	Roe Highway			Quenda	RT					6C7CB4C
2012-12-04	47	Roe Highway			Quenda	RT					6C7E054
2012-12-04	29	Roe Highway			Quenda	RT					6C7E560
2012-12-06	40	Roe Highway			Quenda	RT				F	6C7E560
2012-12-06	38	Roe Highway			Quenda	RT				F	6C7E560
2012-12-05	39	Roe Highway			Quenda	RT				F	6C7F140
2012-12-06	31	Roe Highway			Quenda	RT				F	6C7F140
2012-12-05	6	Roe Highway			Quenda	RT				M	6C83F60
2012-12-04	13	Roe Highway			Quenda	RT					6C8540D
2012-12-05	18	Roe Highway			Quenda	RT				M	6C8540D
2012-12-06	5	Roe Highway			Quenda	RT				M	6C8540D
2012-12-05	47	Roe Highway			Quenda	RT					6C8618A
2012-12-05	15	Roe Highway			Quenda	RT				F	6E6FF2A
2012-12-06	17	Roe Highway			Quenda	RT				F	6E6FF2A
2012-12-04	8	Roe Highway			Quenda	RT					714A280
2012-12-05	17	Roe Highway			Quenda	RT				M	714A280
41249	16	Roe Highway			Quenda	RT				M	714A280
41247	4	Roe Highway			Quenda	RT					714AE3D
41247	5	Roe Highway			Quenda	RT					714C29A
41248	3	Roe Highway			Quenda	RT				F	714C29A
41249	2	Roe Highway			Quenda	RT				F	714C29A
41247	21	Roe Highway			Quenda	RT					718B494
41248	25	Roe Highway			Quenda	RT				M	718B494
41248	13	Roe Highway			Quenda	RT				F	718EE43
41249	12	Roe Highway			Quenda	RT				F	718EE43
41248	22	Roe Highway			Quenda	RT				M	71903C0
41249	23	Roe Highway			Quenda	RT				M	71903C0
41247	37	Roe Highway			Quenda	RT					72D2272
41248	32	Roe Highway			Quenda	RT					72D2272
41247	16	Roe Highway			Quenda	RT	700	290			72D4855
41249	24	Roe Highway			Quenda	RT				F	72D59DE
41248	8	Roe Highway			Quenda					F	72D262F			434
41246	17	Roe Highway			Quenda					F	72D3000			436
41248	8	Roe Highway			Quenda					F	72D370E			433
41248	11	Roe Highway			Quenda					M	72D3F03			425
41246	17	Roe Highway			Quenda					F	72D44A0			428
41248	11	Roe Highway			Quenda					M	72D6E64			426
41248	8	Roe Highway			Quenda					M	72D880B			432
41246	17	Roe Highway			Quenda					F	72DF048			427

## Sheet: Roe_Winter2013
Date	Trap No	Site	E	N	Species	N/R/RT	Total Weight	Bag Weight	Nett Weight	Sex	Microchip	Eartag1	Eartag2	DNA #	Pouch	PY DNA #	Pes	Head L	Head W	Snout-Vent	Tail
2013-07-31	46	Roe Highway			Quenda	N	1100	300		F	7194148			1x	3PY 5mm CR		59.9	80.5
2013-08-01	29	Roe Highway			Quenda	N	1060	380			6C8694C
2013-07-30	58	Roe Highway			Quenda	N	1150			M	6E6BD31	AS2895		1x			62	81. 4
2013-07-30	41	Roe Highway			Quenda	N	910	280		F	6E6C4B8			1x	inv teats		57.7	75.7
2013-07-30	62	Roe Highway			Quenda	N	1060			F	6E6F446	AS2875		1x	1M 1F 30mm CR		59. 7	79. 2
2013-07-31	15	Roe Highway			Quenda	N	860			F	6E6FC75			1x	inv teats		54.4	78.8
2013-07-30	27	Roe Highway			Quenda	N	1290	280		M	6E6FFB8			1x			64	85.8
2013-08-02	78	Roe Highway			Quenda	N	940	360			714C1D7			1x
2013-08-01	48	Roe Highway			Quenda	N	1250	390		M	718DC9E			1x			61.7	85.5
2013-07-31	68	Roe Highway			Quenda	N	970	300		F	7193B1D			1x	1F 1M 30mm CR		60.2	79
2013-07-31	33	Roe Highway			Quenda	N	990	380		F	719EE03			1x	inv teats		52.7	70.2
2013-07-30	42	Roe Highway			Quenda	N	890	280		F	719F2CC			1x	No PY		56.7	72
2013-07-30	39	Roe Highway			Quenda	N	950	280		F	719FEC0			1x	No PY		54.2	78.1
2013-07-30	46	Roe Highway			Quenda	N	1360	280		M	71A0893			1x			65. 5	88
2013-07-31	36	Roe Highway			Quenda	N	1230	380		F	71A0A95			1x	2M 35mm CR		55	82.3
2013-07-30	50	Roe Highway			Quenda	N	1020			F	71A1106	AS2819		1x	2 regressing teats		59. 7	77. 2
2013-07-31	27	Roe Highway			Quenda	N	1210	380		F	71A160B			1x	No PY		60	82.3
2013-07-30	8	Roe Highway			Quenda	N	1020	280		M	71A1A6D			1x			57.7	81.5
2013-07-30	13	Roe Highway			Quenda	N	1350	280		M	715AC52			1x			64	85.3
2013-07-30	44	Roe Highway			Quenda	N	1100	280		F	71A3869			1x	3PY 5mm CR		59	80.7
2013-07-30	12	Roe Highway			Quenda	N	1290	280		M	71A45B0			1x			62	88
2013-08-02	38	Roe Highway			Quenda	N					71FF483
2013-07-30	20	Roe Highway			Quenda	N	1000	280		F	7202577	UWA1015	UWA1016		4PY 5mm CR		57.7	80
2013-07-30	19	Roe Highway			Quenda	N	1010	280		F	6C7C369	UWA1027	UWA1028		No PY		60. 3	84. 3
2013-07-31	16	Roe Highway			Quenda	N	2160			M	6C7CB4C						67.1	102.5
2013-07-30	47	Roe Highway			Quenda	N	1480			F	6C7E054	UWA2027			3 furred py	3x
2013-08-01	2	Roe Highway			Quenda	N	1280	380		F	6C7E0F6	UWA1088	UWA1090		No PY		59.4	84
2013-07-30	1	Roe Highway			Quenda	N	930	280		F	6C85629	UWA2001			No PY		58.6	77
2013-07-30	7	Roe Highway			Quenda	N	1200	280		F	6C856B8	AS3605	AS3606		1F 1M 40mm CR		59.1	75.8
2013-07-30	54	Roe Highway			Quenda	N	1330			M	6C8618A	UWA2029	UWA2028				63	94. 6
2013-07-31	3	Roe Highway			Quenda	N	1300	380		F	6C86920	UWA1033	UWA1034		4PY 5mm CR		60	80.1
2013-08-01	35	Roe Highway			Quenda	N	1230	380		F	6C86956	UWA1093	UWA1094		2PY 5mm CR		57	83.7
2013-08-02	19	Roe Highway			Quenda	N	1180	360		F	6E6FF2A	UWA1030			No PY		57.4
2013-08-02	21	Roe Highway			Quenda	N	1600	360		M	714A280	UWA1025	UWA1026				61	86.2
2013-07-30	3	Roe Highway			Quenda	N	1340	280		F	714AE3D				3 regressing teats		61.8	88
2013-07-31	5	Roe Highway			Quenda	N	1570	380		F	714C29A	UWA1002	UWA1003		1M 1F 60mm CR		61.1	86.7
2013-07-31	19	Roe Highway			Quenda	N	1290			M	715AC52						62.5	87.7
2013-07-31	1	Roe Highway			Quenda	N	1320	380		F	718CBDB	UWA1000	UWA1001		2PY 5mm CR		60.1	81.1
2013-07-30	14	Roe Highway			Quenda	N	1180	280		F	718EE43	UWA1013	UWA1014		2M furred	2x	58.1
2013-07-30	17	Roe Highway			Quenda	N	1660	280		M	718F7B8	UWA2002	UWA2003				65.8	103
2013-08-01	30	Roe Highway			Quenda	N	1040	380		F	71904C4				No PY		54	83.7
2013-07-30	10	Roe Highway			Quenda	N	1060	280		M	71FBC70	UWA2005					56.6	85.5
2013-07-30	2	Roe Highway			Quenda	N	1140	280		F	71FC354	AS3620			3 PY 5mm CR		58	81
2013-07-30	22	Roe Highway			Quenda	N	1190	280		F	72D2150				3 PY 35mm CR		53.7	81.9
2013-08-02	46	Roe Highway			Quenda	N					7194148
2013-07-31	17	Roe Highway			Quenda	N					6C7C369
2013-08-01	18	Roe Highway			Quenda	N					6C7C369
2013-08-02	48	Roe Highway			Quenda	N					6C7E054
2013-07-31	8	Roe Highway			Quenda	N					6C85629
41487	6	Roe Highway			Quenda	N					6C85629
41486	14	Roe Highway			Quenda	N					6C856B8
41487	12	Roe Highway			Quenda	N					6C856B8
41486	66	Roe Highway			Quenda	N					6C8618A
41487	48	Roe Highway			Quenda	N					6C8618A
41488	43	Roe Highway			Quenda	N					6C86956
41487	79	Roe Highway			Quenda	N					6E6BD31
41488	76	Roe Highway			Quenda	N					6E6BD31
41486	42	Roe Highway			Quenda	N					6E6C4B8
41487	37	Roe Highway			Quenda	N					6E6C4B8
41486	55	Roe Highway			Quenda	N					6E6F446
41488	61	Roe Highway			Quenda	N					6E6F446
41487	14	Roe Highway			Quenda	N					6E6FC75
41487	44	Roe Highway			Quenda	N					6E6FFB8
41488	42	Roe Highway			Quenda	N					6E6FFB8
41488	5	Roe Highway			Quenda	N					714AE3D
41487	10	Roe Highway			Quenda	N					714C29A
41488	14	Roe Highway			Quenda	N					714C29A
41488	9	Roe Highway			Quenda	N					715AC52
41486	7	Roe Highway			Quenda	N					718EE43
41487	21	Roe Highway			Quenda	N					718F7B8
41487	69	Roe Highway			Quenda	N					7193B1D
41487	31	Roe Highway			Quenda	N					719EE03
41486	40	Roe Highway			Quenda	N					719F2CC
41488	39	Roe Highway			Quenda	N					719F2CC
41486	32	Roe Highway			Quenda	N					719FEC0
41488	32	Roe Highway			Quenda	N					719FEC0
41487	47	Roe Highway			Quenda	N					71A0893
41487	43	Roe Highway			Quenda	N					71A0A95
41487	46	Roe Highway			Quenda	N					71A1106
41488	47	Roe Highway			Quenda	N					71A1106
41488	28	Roe Highway			Quenda	N					71A160B
41488	13	Roe Highway			Quenda	N					71A1A6D
41487	36	Roe Highway			Quenda	N					71A3869
41488	63	Roe Highway			Quenda	N					71A3869
41487	1	Roe Highway			Quenda	N					71A45B0
41488	22	Roe Highway			Quenda	N					71FBC70
41486	6	Roe Highway			Quenda	N					71FC354
41488	7	Roe Highway			Quenda	N					71FC354
41486	21	Roe Highway			Quenda	N					72D2150
41487	23	Roe Highway			Quenda	N					72D2150
41487	7	Roe Highway			Quenda	N					71A1A6D
41485	47	Roe Highway			Quenda					M	72D1E54			1x
41485	47	Roe Highway			Quenda					M	72D308D			1x
41486	7	Roe Highway			Quenda					M	72D8842			1x
41485	47	Roe Highway			Quenda					M	72D9FD4			1x
41486	7	Roe Highway			Quenda					M	72DAE7C			1x

## Sheet: Mand_Autumn2012
Date	Trap No	Site	E	N	Species	N/R/RT	Total Weight	Bag Weight	Nett Weight	Sex	Microchip	Eartag1	Eartag2	DNA #	Pouch	PY DNA #	Pes	Head	Snout-Vent	Tail
2012-04-27	BSL008	Mandjoogoordap Drive	384431	6405902	Quenda	N	880	280	600	F	6B38BAD	AS3319	AS3318	1036	NO PY DIRTY POUCH		56.2	72.3
2012-04-27	BSL026	Mandjoogoordap Drive	384899	6406187	Quenda	N	1080	280	800	F	6B38E48	AS3316	AS3317	1037	1M 1 FY 40MM CR	1038	56.6	84.5
2012-04-25	MR003	Mandjoogoordap Drive	384616	6404751	Quenda	N	820	280	540	F	6B365AE			1035	INVERTED TEATS		48.8
2012-04-27	MR009	Mandjoogoordap Drive	384650	6404942	Quenda	N	880	280	600	F	6B3AECF	AS3324	AS322	1039	NO PY DIRTY		49.5	76.8
2012-04-25	BSL011	Mandjoogoordap Drive	384510	6405973	Quenda	R	1780	280	1500	F	6F25D19				3 REGRESSED TEATS		57.3	79.5
2012-04-24	MR003	Mandjoogoordap Drive	384616	6404751	Quenda	R	1700	280	1420	M	6F113D6	AS3372					66.3	85.8
2012-04-25	MR005	Mandjoogoordap Drive	384682	6404850	Quenda	R	1080	280	800	M	6F1019A	AS3398					59.1	85
2012-04-27	MR006	Mandjoogoordap Drive	384636	6404850	Quenda	R	1040	280	760	F	6F0F7BD	AS3365	AS3366		NO PY DIRTY		55	79.2
2012-04-25	MR009	Mandjoogoordap Drive	384650	6404942	Quenda	R	1700	280	1420	M	6F11693	AS3335	AS3334				60.2	89
2012-04-26	MR011	Mandjoogoordap Drive	384700	6405061	Quenda	R	1200	280	920	F	6F112E6	AS3373	AS3374		CLEAN NO PY		59.2	83.8
2012-04-24	MR063	Mandjoogoordap Drive	384604	6404656	Quenda	R	1200	280	920	F	6F05FF3	AS3330			1 regressed teat		60.3	75.7
2012-04-27	MR005	Mandjoogoordap Drive	384682	6404850	Quenda	RT			0		6F05FF3
2012-04-25	MR006	Mandjoogoordap Drive	384636	6404850	Quenda	RT	1780	280	1500	M	6F113D6
2012-04-26	MR009	Mandjoogoordap Drive	384650	6404942	Quenda	RT	1690	280	1410	M	6F113D6
2012-04-27	MR010	Mandjoogoordap Drive	384741	6405058	Quenda	RT			0	M	6F113D6
2012-04-27	MR063	Mandjoogoordap Drive	384604	6404656	Quenda	RT	1100	280	820		6F1019A

## Sheet: Mand_Spring2012
Date	Trap No	Site	E	N	Species	N/R/RT	Total Weight	Bag Weight	Nett Weight	Sex	Microchip	Eartag1	Eartag2	DNA #	Pouch	PY DNA #	Pes	Head L	Head W	Snout-Vent	Tail
2012-10-19	BSL012	Mandjoogoordap Drive	384508	6406038	Quenda	N	760	280		M	72DB3F2	UWA2086	UWA2087	378			51.8	72
2012-10-19	MR009	Mandjoogoordap Drive	384650	6404942	Quenda	N	660	280		F	719F977	UWA2080	UWA2081	377			48.2
2012-10-16	MR014	Mandjoogoordap Drive	384584	6405161	Quenda	N	1300	280		M	71FEAF4	UWA1097	UWA1098	375			64	83.8
2012-10-17	MR016	Mandjoogoordap Drive	384403	6405058	Quenda	N	1210	280		M	6C7D882	UWA1099	UWA2099	366			62	83
2012-10-17	MR017	Mandjoogoordap Drive	384398	6404952	Quenda	N	900	280		F	719F53E	UWA2075	UWA2076	374	3 PY 15MM CR		54.7	73.9
2012-10-19	MR050	Mandjoogoordap Drive	384396	6405159	Quenda	N	1100	280		F	72D2CAB	UWA2084	UWA2085	380	4 REGRESSED TEATS		55.7	79.5
2012-10-18	MR010	Mandjoogoordap Drive	384741	6405058	Quenda	N	410	280		M	72D6783	UWA2078	UWA2079	381			40.1	51.6
2012-10-16	MR016	Mandjoogoordap Drive	384403	6405058	Quenda	R	1800	280		M	6F11693	AS3335	LOST				64.3	89.6
2012-10-16	MR051	Mandjoogoordap Drive	384461	6405162	Quenda	R	1250	280			6F28E58	AS3358	LOST
2012-10-18	BSL008	Mandjoogoordap Drive	384431	6405902	Quenda	R	1010	280		F	6B38BAD	AS3318	AS3319		5 PY 5MM CR 3 REGRESSED TEATS		56.2	74.5
2012-10-19	MR003	Mandjoogoordap Drive	384616	6404751	Quenda	R	1380	280		F	6F05FF3	LOST	LOST		2 FURRED 140MM CR	369, 370	60.8
2012-10-18	MR005	Mandjoogoordap Drive	384682	6404850	Quenda	R	1860	280		M	6F113D6	LOST	LOST				64.8	87.3
2012-10-16	MR006	Mandjoogoordap Drive	384636	6404850	Quenda	R	1000	280		F	6B3AECF	AS3324	AS3322		4PY 5MM CR		54.8	78.1
2012-10-17	MR009	Mandjoogoordap Drive	384650	6404942	Quenda	R	1200	280		M	6F1019A	LOST	LOST				61	83.5
2012-10-19	MR011	Mandjoogoordap Drive	384700	6405061	Quenda	R	1250	280		F	6F112E6	AS3373			CLEAN NO PY		59.6	80.2
2012-10-18	MR012	Mandjoogoordap Drive	384655	6405060	Quenda	R	1220	280		F	6F121E7	AS3364			2F 1M 70MM CR PIGMENTED	371, 372, 373	58.5
2012-10-17	MR013	Mandjoogoordap Drive	384585	6405057	Quenda	R	940	280		F	6C84E9D	AS3629	LOST		3 PY 15MM CR		54.4	74
2012-10-19	BSL011	Mandjoogoordap Drive	384510	6405973	Quenda	RT				F	6B38BAD
2012-10-18	MR009	Mandjoogoordap Drive	384650	6404942	Quenda	RT				F	6B3AECF
2012-10-19	MR017	Mandjoogoordap Drive	384398	6404952	Quenda	RT				F	719F53E	UWA2076	UWA2075
2012-10-19	MR018	Mandjoogoordap Drive	384363	6404865	Quenda	RT				M	6F11693
2012-10-19	MR003	Mandjoogoordap Drive	384616	6404751	Quenda					F	72D4C55			369
2012-10-19	MR003	Mandjoogoordap Drive	384616	6404751	Quenda					F	72DD115			370

## Sheet: Mand_Winter2012
Date	Trap No	Site	E	N	Species	N/R/RT	Total Weight	Bag Weight	Nett Weight	Sex	Microchip	Eartag1	Eartag2	DNA #	Pouch	PY DNA #	Pes	Head L	Snout-Vent	Tail
2012-07-27	MR009	Mandjoogoordap Drive	384650	6404942	Quenda	N	750	180	570	F	72019B3	AS3655	AS3658	241	2F 25MM CR	246247	52	72.5
2012-07-27	MR012	Mandjoogoordap Drive	384655	6405060	Quenda	N	900	180	720	F	718975A	AS3628	AS3631	242	1M 1F 60M CR PIGMENTED	248249	52.4
2012-07-27	MR013	Mandjoogoordap Drive	384585	6405057	Quenda	N	840	180	660	F	6C84E9D	AS3629	AS3630	243	1F 75MM CR PIGMENTED	250	51.3
2012-07-24	MR018	Mandjoogoordap Drive	384363	6404865	Quenda	N	1320	190	1130	M	6C85381	UWA1047	UWA1048	244			63.9	81.9
2012-07-25	MR005	Mandjoogoordap Drive	384682	6404850	Quenda	R	1650	180	1470	M	6F0630B	AS3331					63.2	86.7
2012-07-25	MR006	Mandjoogoordap Drive	384636	6404850	Quenda	R	960	180	780	F	6B3AECF	AS3322	AS3324		1M 1F PIGMENTED EARS	251252	52	72.6
2012-07-24	MR006	Mandjoogoordap Drive	384636	6404850	Quenda	R	970	190	780	F	6F0F7BD	AS3366			1M 1F 20MM CR		55.6	71.6
2012-07-24	MR009	Mandjoogoordap Drive	384650	6404942	Quenda	R	920	190	730	F	6F121E7	AS3364			4PY 15MM CR		53.3	76.5
2012-07-25	MR011	Mandjoogoordap Drive	384700	6405061	Quenda	R	1100	180	920	F	6F112E6	AS3373	AS3374		NO PY CLEAN POUCH		58.3	83.4
2012-07-25	MR012	Mandjoogoordap Drive	384655	6405060	Quenda	R	1600	180	1420	M	6F11693	AS3334	AS3335				65	90.2
2012-07-24	MR013	Mandjoogoordap Drive	384585	6405057	Quenda	R	1760	190	1570	M	6F113D6	AS3372					63.4	81.6
2012-07-24	MR015	Mandjoogoordap Drive	384525	6405165	Quenda	R	980	190	790	F	6F11FC8	AS3711	AS3750		2M 1F 20MM CR		58.1	79.3
2012-07-24	MR017	Mandjoogoordap Drive	384398	6404952	Quenda	R	1050	190	860	M	6F28E58	AS3358					62.5	78.9
2012-07-24	MR063	Mandjoogoordap Drive	384604	6404656	Quenda	R	1070	190	880	M	6F1019A	LOST	LOST				62.6	80.6
2012-07-25	MR003	Mandjoogoordap Drive	384616	6404751	Quenda	RT	1050	180	870	M	6F1019A
2012-07-26	MR005	Mandjoogoordap Drive	384682	6404850	Quenda	RT				M	6F0630B
2012-07-27	MR006	Mandjoogoordap Drive	384636	6404850	Quenda	RT				F	6F1019A
2012-07-26	MR008	Mandjoogoordap Drive	384694	6404945	Quenda	RT				M	6F113D6
2012-07-25	MR009	Mandjoogoordap Drive	384650	6404942	Quenda	RT	880	180	700	F	6F0F7BD
2012-07-26	MR009	Mandjoogoordap Drive	384650	6404942	Quenda	RT				F	6F0F7BD
2012-07-27	MR010	Mandjoogoordap Drive	384741	6405058	Quenda	RT				F	6F112E6
2012-07-27	MR011	Mandjoogoordap Drive	384700	6405061	Quenda	RT				F	6F121E7
2012-07-26	MR011	Mandjoogoordap Drive	384700	6405061	Quenda	RT				M	6F28E58

## Sheet: Mand_Winter2013
Date	Trap No	Site	E	N	Species	N/R/RT	Total Weight	Bag Weight	Nett Weight	Sex	Microchip	Eartag1	Eartag2	DNA #	Pouch	PY DNA #	Pes	Head L	Head W	Snout-Vent	Tail
2013-07-23	MR003	Mandjoogoordap Drive			Quenda	N	1000	280		F	715C0EE	AS2816	AS2817	1x	3PY 10mm CR		53.2	78.2
2013-07-24	MR071	Mandjoogoordap Drive			Quenda	N	980	290		F	7196E87	As2822	As2823	1x	2PY 50mm CR		54. 2	77
2013-07-23	MR007	Mandjoogoordap Drive			Quenda	R	1020	280		F	719F977	UWA2080	UWA2081		1M 1F 60mm CR	2x
2013-07-25	BSL012	Mandjoogoordap Drive			Quenda	R	1090	340		F	6B38BAD	AS3718	AS3719		2F 1M 20mm CR		59. 7	78. 1
2013-07-24	MR051	Mandjoogoordap Drive			Quenda	R	1650	290		M	6C7D882	UWA1099	uWA2059				65. 5	92. 8
2013-07-25	MR002	Mandjoogoordap Drive			Quenda	RT					6C7D882
2013-07-23	MR013	Mandjoogoordap Drive			Quenda	R	960	280		F	6C84E9D	Lost			3PY 15mm CR		52	76. 8
2013-07-24	MR014	Mandjoogoordap Drive			Quenda	RT					6C84E9D
2013-07-24	MR013	Mandjoogoordap Drive			Quenda	R	1450	290		M	6C85381	lost	lost				65. 8	89. 8
2013-07-26	MR017	Mandjoogoordap Drive			Quenda	RT					6C85381
2013-07-25	MR006	Mandjoogoordap Drive			Quenda	R	1260	280		F	6F0F7BD	lost	lost		1F 1M velvetted 110mm CR		58
2013-07-25	MR010	Mandjoogoordap Drive			Quenda	R	1300	290		F	6F112E6	AS3373			clean no py		60. 9
2013-07-24	MR008	Mandjoogoordap Drive			Quenda	R	1940	280		M	6F113D6	lost	lost				65. 3	87. 8
2013-07-25	MR012	Mandjoogoordap Drive			Quenda	RT					6F113D6
2013-07-26	MR014	Mandjoogoordap Drive			Quenda	R	1100	330		F	6F121E7	AS3364
2013-07-24	MR019	Mandjoogoordap Drive			Quenda	R	1900	290		M	6F28E58	lost	lost				64. 2
2013-07-23	MR009	Mandjoogoordap Drive			Quenda	N	740	280		F	715948F			1x	inv teats		52. 2
2013-07-25	MR003	Mandjoogoordap Drive			Quenda	RT					715948F
2013-07-26	MR007	Mandjoogoordap Drive			Quenda	N	900	330		M	715A8A4	AS2896		1x			57. 1	72. 8
2013-07-24	MR072	Mandjoogoordap Drive			Quenda	N	1640	290		M	7193D50	As2824	As2825	1x			62. 6	91. 2
2013-07-25	MR015	Mandjoogoordap Drive			Quenda	RT					7193D50
2013-07-26	MR052	Mandjoogoordap Drive			Quenda	RT					7193D50
2013-07-25	MR051	Mandjoogoordap Drive			Quenda	N	1070	290		F	71965A1	As2818		1x	2F 50mm CR		56. 2
2013-07-25	MR017	Mandjoogoordap Drive			Quenda	R	1050	290		F	719F53E	UWA2075	UWA2076		2F 35mm CR		56. 6	87
2013-07-25	MR052	Mandjoogoordap Drive			Quenda	N	1000	340		M	71A1E1A	AS2898		1x			56. 8	79. 7
2013-07-25	MR008	Mandjoogoordap Drive			Quenda	N	930	290		M	71A26F5	As2820		1x			58. 2	74. 9
2013-07-25	MR063	Mandjoogoordap Drive			Quenda	N	1040	280		F	71A3CC2	As2821
2013-07-24	MR009	Mandjoogoordap Drive			Quenda	R	930	280		F	72019B3	lost	lost		2F 1M 25mm CR		53. 7
